# Supplementary material for: Long-Term Survival and Regeneration Following Transplantation of 3D-Printed Biodegradable PCL Tracheal Grafts in Large-Scale Porcine Models
Source: Bioengineering (Basel). 2024 Aug 14;11(8):832. doi: 10.3390/bioengineering11080832 (PMC11351403; doi:10.3390/bioengineering11080832)
Supplement: Supplementary file 1 [file bioengineering-11-00832-s001.zip]

Archive with 5 entries (4 files):
- bioengineering-3137158 supplementary file.docx
- bioengineering-3137158-supplementary/
- bioengineering-3137158-supplementary.mp4
- bioengineering-3137158-supplementary/bioengineering-3137158 supplementary file.pdf
- bioengineering-3137158-supplementary/bioengineering-3137158-supplementary.mp4
